# Supplementary material for: First Report of Complete Mitochondrial Genome in the Tribes Coomaniellini and Dicercini (Coleoptera: Buprestidae) and Phylogenetic Implications
Source: Genes (Basel). 2022 Jun 16;13(6):1074. doi: 10.3390/genes13061074 (PMC9222259; doi:10.3390/genes13061074)
Supplement: Supplementary file 1 [file genes-13-01074-s001.zip]

Archive with 1 entries (1 files):
- genes-1739171-supplementary.pdf
